# Supplementary material for: ﻿Aspleniumguodanum (Aspleniaceae), a distinct new fern species from northern Guangdong, China, based on morphological data and molecular phylogeny
Source: PhytoKeys. 2024 Apr 30;241:191–200. doi: 10.3897/phytokeys.241.122789 (PMC11077262; doi:10.3897/phytokeys.241.122789)
Supplement: XML Treatment for Asplenium guodanum [file phytokeys.241.122789-treatment1.xml]

<!DOCTYPE tp:taxon-treatment
  PUBLIC "-//TaxonX//DTD Taxonomic Treatment Publishing DTD v0 20100105//EN" "tax-treatment-NSO.dtd">
<tp:taxon-treatment xmlns:tp="http://www.plazi.org/taxpub"><tp:treatment-meta><kwd-group><label>Taxon classification</label><kwd>
                <named-content content-type="kingdom">Plantae</named-content>
              </kwd><kwd>
                <named-content content-type="order">Polypodiales</named-content>
              </kwd><kwd>
                <named-content content-type="family">Aspleniaceae</named-content>
              </kwd></kwd-group><mixed-citation publication-type="journal"><person-group><name><surname>Xu</surname><given-names>Ke-Wang</given-names></name><name><surname>Han</surname><given-names>Yu-Tong</given-names></name><name><surname>Dong</surname><given-names>Yu-Ran</given-names></name><name><surname>Guo</surname><given-names>Jian-Qiang</given-names></name><name><surname>Mao</surname><given-names>Ling-Feng</given-names></name><name><surname>Liao</surname><given-names>Wen-Bo</given-names></name></person-group><article-title>﻿<italic><tp:taxon-name><tp:taxon-name-part taxon-name-part-type="genus" reg="Asplenium">Asplenium</tp:taxon-name-part><tp:taxon-name-part taxon-name-part-type="species" reg="guodanum">guodanum</tp:taxon-name-part></tp:taxon-name></italic> (<tp:taxon-name><tp:taxon-name-part taxon-name-part-type="family">Aspleniaceae</tp:taxon-name-part></tp:taxon-name>), a distinct new fern species from northern Guangdong, China, based on morphological data and molecular phylogeny</article-title><source>PhytoKeys</source><day>30</day><month>04</month><year>2024</year><volume>241</volume><fpage>191</fpage><lpage>200</lpage><pub-id pub-id-type="doi">10.3897/phytokeys.241.122789</pub-id></mixed-citation></tp:treatment-meta><tp:nomenclature><label>﻿</label><tp:taxon-name>
              <object-id xmlns:xlink="http://www.w3.org/1999/xlink" content-type="arpha" xlink:type="simple">714B09D6-57A0-5B0E-9069-99BFB2FFE184</object-id>
              <tp:taxon-name-part taxon-name-part-type="genus" reg="Asplenium">Asplenium</tp:taxon-name-part>
              <tp:taxon-name-part taxon-name-part-type="species" reg="guodanum">guodanum</tp:taxon-name-part>
              <object-id xmlns:xlink="http://www.w3.org/1999/xlink" content-type="ipni" xlink:type="simple">urn:lsid:ipni.org:names:77340982-1</object-id>
            </tp:taxon-name><tp:taxon-authority>K.W.Xu &amp; W.B.Liao</tp:taxon-authority><tp:taxon-status xmlns:xlink="http://www.w3.org/1999/xlink" xlink:type="simple">sp. nov.</tp:taxon-status></tp:nomenclature><tp:treatment-sec sec-type="material" id="SECID0EXNAE"><title>Type.</title><p>China. Guangdong: Shaoguan City, Renhua County, Danxia Mountain, <named-content xmlns:xlink="http://www.w3.org/1999/xlink" content-type="dwc:verbatimCoordinates" xlink:type="simple"><named-content content-type="geo-json" specific-use="{&#34;type&#34;:&#34;Point&#34;,&#34;coordinates&#34;:[113.617885,25.013834]}" id="NCID0EAOAE" xlink:type="simple">25.013834, 113.617885</named-content></named-content>, 539 m elev., 10 Nov 2023, <italic>Jian-Quang Guo &amp; Ke-Wang Xu 836</italic> (holotype: <abbrev xmlns:xlink="http://www.w3.org/1999/xlink" xlink:title="Sun Yat-sen University" id="ABBRID0EHOAE" xlink:type="simple">SYS</abbrev>!; isotype: <abbrev xmlns:xlink="http://www.w3.org/1999/xlink" xlink:title="Herbaria of Nanjing Forestry University" id="ABBRID0ELOAE" xlink:type="simple">NF</abbrev>!).</p></tp:treatment-sec><tp:treatment-sec sec-type="diagnosis" id="SECID0EPOAE"><title>Diagnosis.</title><p><italic><tp:taxon-name><tp:taxon-name-part taxon-name-part-type="genus" reg="Asplenium">Asplenium</tp:taxon-name-part><tp:taxon-name-part taxon-name-part-type="species" reg="guodanum">guodanum</tp:taxon-name-part></tp:taxon-name></italic> is morphologically most similar to <italic><tp:taxon-name><tp:taxon-name-part taxon-name-part-type="genus" reg="Asplenium">A.</tp:taxon-name-part><tp:taxon-name-part taxon-name-part-type="species" reg="subcrenatum">subcrenatum</tp:taxon-name-part></tp:taxon-name></italic>, but different by having small size (15–30 cm tall vs. 30–55 cm tall), rhizome scales brown to dark brown (vs. reddish-brown in <italic><tp:taxon-name><tp:taxon-name-part taxon-name-part-type="genus" reg="Asplenium">A.</tp:taxon-name-part><tp:taxon-name-part taxon-name-part-type="species" reg="subcrenatum">subcrenatum</tp:taxon-name-part></tp:taxon-name></italic>), stipes and rachises not covered with fibrous scales (vs. densely covered with fibrous scales in <italic><tp:taxon-name><tp:taxon-name-part taxon-name-part-type="genus" reg="Asplenium">A.</tp:taxon-name-part><tp:taxon-name-part taxon-name-part-type="species" reg="subcrenatum">subcrenatum</tp:taxon-name-part></tp:taxon-name></italic>), relatively fewer pairs of pinnae (10–15 pairs vs. 18–25 pairs), pinnae short (2–3.5 cm vs. 6–10 cm), pinna margins weakly biserrate (vs. almost entire to crenate-sinuate in <italic><tp:taxon-name><tp:taxon-name-part taxon-name-part-type="genus" reg="Asplenium">A.</tp:taxon-name-part><tp:taxon-name-part taxon-name-part-type="species" reg="subcrenatum">subcrenatum</tp:taxon-name-part></tp:taxon-name></italic>), pinna apex acute (vs. acuminate in <italic><tp:taxon-name><tp:taxon-name-part taxon-name-part-type="genus" reg="Asplenium">A.</tp:taxon-name-part><tp:taxon-name-part taxon-name-part-type="species" reg="subcrenatum">subcrenatum</tp:taxon-name-part></tp:taxon-name></italic>) and lower pinnae obviously reduced.</p></tp:treatment-sec><tp:treatment-sec sec-type="description" id="SECID0EBRAE"><title>Description.</title><p>Plants 15–30 cm tall. Rhizomes short and erect, densely scaly; scales brown to dark brown, membranous, lanceolate, 4–4.5 × 0.5–1 mm, margins with hair-like outgrowths. Fronds caespitose; stipe dull to semi-shiny, greyish-green to brown or stramineous-green, (3–) 5–9(–13) cm, base densely scaly, scales similar to those on rhizome; lamina oblong, (8–) 10–16 (–20) × (3–)4–7 cm, base truncate, apex acute, 1-pinnate; pinnae 10–15 pairs, basal pinnae subopposite, others alternate, at an angle of 60°–80° to rachis, shortly stalked, stalks ca. 2 mm, lower pinnae obviously reduced, middle pinnae falcate-lanceolate, (1.2–)2–3.5 × 0.5–1 cm, base asymmetrical, acroscopic side truncate at an angle of 45°–60° to costa, basiscopic side cuneate, becoming decurrent on rachis in apical part of lamina, margin weakly biserrate, teeth crenate, apex acute. Veins (1 or) 2-forked, with terminal hydathode. Fronds papery, dark green abaxially and greyish-green adaxially when dry, subglabrous; rachis stramineous-green, sparsely scaly to subglabrous, scales similar to those on stipe, terete abaxially, sulcate adaxially with a raised ridge in the centre and two grooves on each side, winged towards apex. Sori linear, 2–5 mm long, usually on acroscopic veinlets, near costa; indusia greyish-brown, linear, membranous, margin entire, opening towards costa, persistent. Spores with average exospore length 50–55 μm, perispore foraminate-alate.</p></tp:treatment-sec><tp:treatment-sec sec-type="distribution" id="SECID0EGRAE"><title>Distribution and conservation assessment.</title><p><italic><tp:taxon-name><tp:taxon-name-part taxon-name-part-type="genus" reg="Asplenium">Asplenium</tp:taxon-name-part><tp:taxon-name-part taxon-name-part-type="species" reg="guodanum">guodanum</tp:taxon-name-part></tp:taxon-name></italic> is currently only known from Danxia Mountain, Shaoguan City, northern Guangdong. Only one population with no more than 50 individuals was found. According to IUCN Red List Criteria B2a or D (IUCN 2022), this species should be listed as critically endangered (<abbrev xmlns:xlink="http://www.w3.org/1999/xlink" xlink:title="critically endangered" id="ABBRID0EXRAE" xlink:type="simple">CR</abbrev>). More extensive fieldwork at low elevations in nearby mountains will be needed to accurately assess its conservation status.</p></tp:treatment-sec><tp:treatment-sec sec-type="ecology" id="SECID0E2RAE"><title>Ecology.</title><p><italic><tp:taxon-name><tp:taxon-name-part taxon-name-part-type="genus" reg="Asplenium">Asplenium</tp:taxon-name-part><tp:taxon-name-part taxon-name-part-type="species" reg="guodanum">guodanum</tp:taxon-name-part></tp:taxon-name></italic> was observed in shaded plunging cliffs of Danxia landform, at an elevation of ca. 500 m.</p></tp:treatment-sec><tp:treatment-sec sec-type="etymology" id="SECID0EMSAE"><title>Etymology.</title><p>The species epithet is in honour of the late professor Guo-Da Chen, based at Sun Yat-sen University for his great contributions to the Danxia landform.</p></tp:treatment-sec><tp:treatment-sec sec-type="Vernacular name" id="SECID0ERSAE"><title>Vernacular name.</title><p>guódá tiějiǎojué (国达铁角蕨; Chinese name).</p></tp:treatment-sec><tp:treatment-sec sec-type="comments" id="SECID0EWSAE"><title>Comments.</title><p>No members of the <italic><tp:taxon-name><tp:taxon-name-part taxon-name-part-type="genus" reg="Asplenium">Asplenium</tp:taxon-name-part><tp:taxon-name-part taxon-name-part-type="species" reg="wrightii">wrightii</tp:taxon-name-part></tp:taxon-name></italic> complex have been recorded in Danxia Mountain before <italic><tp:taxon-name><tp:taxon-name-part taxon-name-part-type="genus" reg="Asplenium">A.</tp:taxon-name-part><tp:taxon-name-part taxon-name-part-type="species" reg="guodanum">guodanum</tp:taxon-name-part></tp:taxon-name></italic> was found (<xref ref-type="bibr" rid="B15">Peng 2011</xref>). This new species was found in the Danxia Mountain characterised for the Danxia landform of sandy soils. Therefore, we speculate that this species is endemic to Danxia landform. Its morphologically similar species <italic><tp:taxon-name><tp:taxon-name-part taxon-name-part-type="genus" reg="Asplenium">Asplenium</tp:taxon-name-part><tp:taxon-name-part taxon-name-part-type="species" reg="subcrenatum">subcrenatum</tp:taxon-name-part></tp:taxon-name></italic> was observed to grow in karst mountains and rarely in acid soil, while <italic><tp:taxon-name><tp:taxon-name-part taxon-name-part-type="genus" reg="Asplenium">A.</tp:taxon-name-part><tp:taxon-name-part taxon-name-part-type="species" reg="alatulum">alatulum</tp:taxon-name-part></tp:taxon-name></italic> and <italic><tp:taxon-name><tp:taxon-name-part taxon-name-part-type="genus" reg="Asplenium">A.</tp:taxon-name-part><tp:taxon-name-part taxon-name-part-type="species" reg="wrightii">wrightii</tp:taxon-name-part></tp:taxon-name></italic> usually grow on wet, rather acid soil. Habitat heterogeneity might be the most important factor for species diversification in this species complex. In addition, it can be easily distinguished from <italic><tp:taxon-name><tp:taxon-name-part taxon-name-part-type="genus" reg="Asplenium">A.</tp:taxon-name-part><tp:taxon-name-part taxon-name-part-type="species" reg="subcrenatum">subcrenatum</tp:taxon-name-part></tp:taxon-name></italic> by having plants of smaller size, stipes and rachises not covered with fibrous scales, relatively fewer pairs of pinnae, pinnae short, pinna margin weakly biserrate, pinna apex acute and lower pinnae obviously reduced.</p></tp:treatment-sec><ref-list><ref id="B15"><mixed-citation xmlns:xlink="http://www.w3.org/1999/xlink" xlink:type="simple"><person-group><name name-style="western"><surname>Peng</surname><given-names>S-L</given-names></name></person-group> (<year>2011</year>) Comprehensive scientific investigation of animal and plant resources in Danxia Mountain, Guangdong Province. Science press, Beijiing, 1–235. [In Chinese]</mixed-citation></ref></ref-list></tp:taxon-treatment>
