# Supplementary material for: ﻿Aspleniumguodanum (Aspleniaceae), a distinct new fern species from northern Guangdong, China, based on morphological data and molecular phylogeny
Source: PhytoKeys. 2024 Apr 30;241:191–200. doi: 10.3897/phytokeys.241.122789 (PMC11077262; doi:10.3897/phytokeys.241.122789)
Supplement: Supplementary material 1 — List of voucher specimens and Genbank accession numbers used in phylogenetic analyses [file phytokeys-241-191_article-122789__-s001.xlsx]

## Sheet: Sheet1
Table S1. List of voucher specimens and Genbank accession numbers used in phylogenetic analyses. - indicates missing data.
Taxon	locality	voucher	rbcL	atpB	rps4	trnL-trnF
Asplenium bullatum Wall. ex Mett.	Yunnan, China	JL00368 (SYS)	MK826549	MK826049	MK827074	MK827637
Asplenium wrightii Eaton ex Hook.	Guangxi, China	JL00202 (SYS)	-	-	MK827093	-
Asplenium wrightii Eaton ex Hook.	Guangxi, China	Xu GX024 (SYS)	MK826581	MK826083	MK827109	-
Asplenium wrightii Eaton ex Hook.	Guangxi, China	Xu GX023 (SYS)	MK826582	MK826084	MK827110	MK827665
Asplenium wrightii Eaton ex Hook.	Guangxi, China	Xu GX008(SYS)	MK826640	MK826154	MK827167	MK827715
Asplenium subcrenatum Ching ex S. H. Wu	Yunnan, China	Fan 13894 (SYS)	MK826580	MK826082	MK827108	MK827664
Asplenium subcrenatum Ching ex S. H. Wu	Yunnan, China	Xu YN031 (SYS)	MK826647	MK826168	MK827180	MK827720
Asplenium subcrenatum Ching ex S. H. Wu	Yunnan, China	Xu YN032 (SYS)	MK826648	MK826170	MK827181	MK827721
Asplenium subcrenatum Ching ex S. H. Wu	Guangxi, China	Xu 330-1 (SYS)	MK826692	MK826211	MK827221	MK827753
Asplenium subcrenatum Ching ex S. H. Wu	Guangxi, China	Xu 330-2 (SYS)	MK826214	MK826695	MK827224	MK827756
Asplenium subcrenatum Ching ex S. H. Wu	Yunnan, China	Lu SG/J13 (PYU)	AY725031	-	AY725044	AY725032
Asplenium subcrenatum Ching ex S. H. Wu	Ha Giang, Vietnam	Zhang et al. 6966 (CDBI, VNMN)	MK826780	MK826278	-	-
Asplenium subcrenatum Ching ex S. H. Wu	Guizhou, China	Zhang et al. 9193 (CDBI)	MK826897	MK826343	MK827407	MK827914
Asplenium subcrenatum Ching ex S. H. Wu	Guizhou, China	Zhang et al. 9250 (CDBI)	MK826902	MK826348	MK827412	MK827916
Asplenium subcrenatum Ching ex S. H. Wu	Guizhou, China	Zhang et al. 472 (CDBI)	MK826993	MK826434	MK827506	MK827989
Asplenium subcrenatum Ching ex S. H. Wu	Ha Giang, Vietnam	Zhang et al. 6882 (CDBI, MO, VNMN)	MK826828	-	-	MK827852
Asplenium subcrenatum Ching ex S. H. Wu	Yunnan, China	Fan 13884 (SYS),	MK826552	MK826053	MK827078	-
Asplenium subcrenatum Ching ex S. H. Wu	Guangxi, China	Zhang et al. 5492 (CDBI, MO)	-	-	MK827363	MK827870
Asplenium subcrenatum Ching ex S. H. Wu	Guangxi, China	Zhang et al. 5311 (CDBI, MO)	MK826807	MK826304	-	MK827835
Asplenium shikokianum Makino	Zhejiang, China	Wei HD160302 (SYS)	MK826653	MK826175	-	-
Asplenium shikokianum Makino	Hunan, China	Wei JSL3732 (SYS)	MK826657	MK826179	MK827189	-
Asplenium shikokianum Makino	Hunan, China	Wei CSH 15966 (SYS)	MK826655	MK826177	MK827187	-
Asplenium shikokianum Makino	Hunan, China	Wei JSL3744 (SYS)	MK826656	MK826178	MK827188	-
Asplenium shikokianum Makino	Hunan, China	Wei SL3737 (SYS)	MK826658	MK826180	MK827190	-
Asplenium shikokianum Makino	Zhejiang, China	Wei JSL3548 (SYS)	MK826654	MK826176	MK827186	-
Asplenium wrightioides Christ	Guizhou, China	Zhang et al. 668 (CDBI, MO)	MK826994	MK826435	MK827507	-
Asplenium alatulum Ching	Hainan, China	Xu 334 (SYS)	MK826703	MK826223	MK827232	MK827761
Asplenium alatulum Ching	Taiwan	Cranfill TW040 (UC)	AY549730	-	AY549766	AY549833
Asplenium alatulum Ching	Hainan, China	Xu 107 (SYS)	-	MK826108	MK827133	MK827685
Asplenium wrightii Eaton ex Hook.	Guangxi, China	Xu GX023 (SYS)	MK826582	MK826084	MK827110	MK827665
Asplenium wrightii Eaton ex Hook.	Guangxi, China	Xu GX008 (SYS)	MK826640	MK826154	MK827167	MK827715
Asplenium wrightii Eaton ex Hook.	Guangxi, China	Xu GX024 (SYS)	MK826581	MK826083	MK827109	-
Asplenium wrightii Eaton ex Hook.	Guangxi, China	JL00202 (SYS)	-	MK826068	MK827093	-
Asplenium bullatum Wall. ex Mett.	Yunnan, China	JL00368 (SYS)	MK826549	MK826049	MK827074	MK827637
Asplenium bullatum Wall. ex Mett.	Yunnan, China	Xu 314 (SYS)	MK826687	MK826208	MK827217	MK827749
Asplenium ritoense Hayata	Guizhou, China	Xu GZ009 (SYS)	-	MK826158	MK827171	MK827717
Asplenium ritoense Hayata	Taiwan	Ranker 2063 (COLO)	-	EF463343	-	-
Asplenium humistratum Ching ex H. S. Kung	Sichuan, China	Zhang et al. 9790 (CDBI)	MK826907	MK826353	MK827417	MK827919
Asplenium palmeri Maxon	San Jos e, Costa Rica	Rothfels 08-025 (DUKE)	MK826539	MK826042	MK827046	-
Asplenium normale Don	Guizhou, China	Zhang et al. 672 (CDBI, MO)	MK826956	MK826399	MK827466	MK827958
Asplenium diellaciniatum Viane	Kauai, Hawaii	Wood 16032 (PTBG)	MK827003	MK826444	MK827516	MK827996
Asplenium viride Huds.	Unknown	DB12419 (UC)	MK826971	MK826413	MK827482	-
Asplenium hemionitis L.	Azores	JCV HEM-9 (BM)	AF240648	-	AY549799	AF240663
Asplenium incisum Thunb.	Jiangsu, China	Xu 339 (SYS)	MK826723	MK826243	MK827251	MK827777
Asplenium excelsum Lellinger	San Jos e, Costa Rica	Grusz 155 (DUKE)	MK827050	MK826501	MK827576	MK828042
Asplenium delavayi Copel.	Yunnan, China	Xu 306 (SYS)	MK826685	MK826206	MK827215	MK827747
Asplenium toramanum Makino	Guizhou, China	Zhang et al. 9157 (CDBI)	MK826896,	MK826342	MK827406	MK827913
Asplenium cordatum (Thunb.) Sw.	Northern Cape, South Africa	Rothfels 4638	MK826938	MK826381	MK827448	MK827942
Asplenium septentrionale (L.) Hoffm.	Cult. in SYS	Xu R10	MK826586	MK826092	MK827119	MK827671
Asplenium flabellifolium Cav.	Tasmania, Australia	Ohlsen 185 (MELU)	KP774850	-	KP835460	KP851902
Asplenium stoloniferum Bory	Kwazulu-Natal, South Africa	Rothfels 4661 (UC)	MK826980	MK826422	MK827491	MK827979
Asplenium aegaeum Lovis, Reichst. & Greuter	Crete	Jermy 9181 (BM)	AY300103	-	AY549774	AY300050
Asplenium crinicaule Hance	Guangxi, China	JL00181 (SYS)	MK826560	MK826062	MK827087	MK827647
Asplenium oldhami Hance	Guangdong, China	Xu SZ001 (SYS)	MK826570	MK826073	MK827098	MK827654
Asplenium laserpitiifolium Lam.	Cambodia	Wu et al. 3967 (MO)	MK826916	MK826359	MK827425	MK827927
Asplenium gueinzianum Mett. ex Kuhn	Yunnan, China	JL00370 (SYS)	MK826551	MK826051	MK827076	MK827639
Asplenium aethiopicum (Burm. f.) Bech.	Kwazulu-Natal, South Africa	Rothfels 4663 (UC)	MK826925	MK826368	MK827435	MK827933
Asplenium komarovii Akasawa	Jilin, China	DB1 (SYS)	MK826659	MK826181	MK827191	-
Asplenium aureum Cav.	Tenerife	JCV Cet-116 (BM)	AF240642	-	AY549767	AF525258
Asplenium nidus L.	Huahine, Society Islands	Wood 10991 (PTBG)	MK826891	MK826337	MK827401	MK827909
Asplenium ruta-muraria L.	Virginia, USA	Rothfels 3913 (DUKE)	MK827033	MK826483	MK82755	-
Asplenium adiantum-nigrum L.	Western Cape, South Africa	Rothfels 4628B (UC)	MK826923	MK826366	MK827433	MK827931
Asplenium juglandifolium Lam.	Puntarenas, Costa Rica	Rothfels 2587 (DUKE)	MK827049	MK826499	MK827574	MK828041
Asplenium fragrans Sw.	Pasco, Peru	Rothfels 5048 (UC)	MK826941	MK826384	MK827451	MK827945
Hymenasplenium retusulum (Ching) Viane & S.Y. Dong	Yunnan, China	JL00371 (SYS)	MK826546	MK826047	-	MK827634
Asplenium guodanum	Guangdong, China	928	PP618681	PP618683	PP618685	-
Asplenium guodanum	Guangdong, China	Xu 836	PP618682	PP618684	-	-
